# Supplementary material for: Gut Microbiota as Well as Metabolomes of Wistar Rats Recover within Two Weeks after Doripenem Antibiotic Treatment
Source: Microorganisms. 2023 Feb 20;11(2):533. doi: 10.3390/microorganisms11020533 (PMC9959319; doi:10.3390/microorganisms11020533)
Supplement: Supplementary file 1 [file microorganisms-11-00533-s001.zip]

Archive with 1 entries (1 files):
- microorganisms-2203264-supplementary.pdf
